# Supplementary material for: The crosstalk between CREB and PER2 mediates the transition between mania- and depression-like behavior
Source: Neuropsychopharmacology. 2025 Feb 27;50(11):1683–94. doi: 10.1038/s41386-025-02076-5 (PMC12436625; doi:10.1038/s41386-025-02076-5)
Supplement: Supplementary file 2 — Supplementary Table S1 [file 41386_2025_2076_MOESM2_ESM.xlsx]

## Sheet: Suppl Table1
Table S1. Reporting statistical results
Figure 1
Subject	Figure	Group		Mean	± SEM	n	Statistics	t, U, or F value	P value	Multiple comparison	Adjusted P Value	missing or excluding values	missing or excluding reason
SPT	1B	Control+Vehicle		57.41	4.00724	9	Two-way ANOVA + Tukey's Post Hoc test	Interaction:F (1, 32) = 2.278	P=0.1410	Control+Vehicle vs. Control+Lithium	0.7996	None	None
		Control+Lithium		51.08	4.99898	9				Control+Vehicle vs. Ouabain+Vehicle	0.0314	None	None
		Ouabain+Vehicle		77.65	2.68008	9		ouabain: F (1, 32) = 6.802	P=0.0137	Control+Vehicle vs. Ouabain+Lithium	0.9991	None	None
		Ouabain+Lithium		56.48	6.96355	9				Control+Lithium vs. Ouabain+Vehicle	0.0031	None	None
								lithium: F (1, 32) = 7.819	P=0.0087	Control+Lithium vs. Ouabain+Lithium	0.8643
										Ouabain+Vehicle vs. Ouabain+Lithium	0.0228
FST	1C	Control+Vehicle		15.05	2.00398	9	Two-way ANOVA + Tukey's Post Hoc test	Interaction:F (1, 32) = 11.05	P=0.0022	Control+Vehicle vs. Control+Lithium	0.3062	None	None
		Control+Lithium		11.71	0.994971	9				Control+Vehicle vs. Ouabain+Vehicle	0.0006	None	None
		Ouabain+Vehicle		6.66	1.08133	9		ouabain:F (1, 32) = 8.761	P=0.0058	Control+Vehicle vs. Ouabain+Lithium	0.4424	None	None
		Ouabain+Lithium		12.2	0.978983	9				Control+Lithium vs. Ouabain+Vehicle	0.0541	None	None
								lithium:F (1, 32) = 0.6751	P=0.4174	Control+Lithium vs. Ouabain+Lithium	0.9939
										Ouabain+Vehicle vs. Ouabain+Lithium	0.0299
EPM: number of entries in open arms	1E	Control+Vehicle		3.88889	0.484322	9	Two-way ANOVA + Tukey's Post Hoc test	Interaction: F (1, 32) = 3.131	P=0.0863	Control+Vehicle vs. Control+Lithium	0.9653	None	None
		Control+Lithium		3.556	0.444444	9				Control+Vehicle vs. Ouabain+Vehicle	0.0084	None	None
		Ouabain+Vehicle		6.333	0.57735	9		ouabain: F (1, 32) = 9.590	P=0.0041	Control+Vehicle vs. Ouabain+Lithium	0.9653	None	None
		Ouabain+Lithium		4.222	0.493789	9				Control+Lithium vs. Ouabain+Vehicle	0.0024	None	None
								lithium: F (1, 32) = 5.920	P=0.0207	Control+Lithium vs. Ouabain+Lithium	0.7845
										Ouabain+Vehicle vs. Ouabain+Lithium	0.0272
EPM: time at open arms	1F	Control+Vehicle		14.31	1.75515	9	Two-way ANOVA + Tukey's Post Hoc test	Interaction: F (1, 32) = 3.774	P=0.0609	Control+Vehicle vs. Control+Lithium	>0.9999	None	None
		Control+Lithium		14.12	1.2574	9				Control+Vehicle vs. Ouabain+Vehicle	0.0001	None	None
		Ouabain+Vehicle		30.99	3.88692	9		ouabain: F (1, 32) = 25.10	P<0.0001	Control+Vehicle vs. Ouabain+Lithium	0.171	None	None
		Ouabain+Lithium		21.48	1.79831	9				Control+Lithium vs. Ouabain+Vehicle	0.0001	None	None
								lithium: F (1, 32) = 4.092	P=0.0515	Control+Lithium vs. Ouabain+Lithium	0.1538
										Ouabain+Vehicle vs. Ouabain+Lithium	0.0403
OFT: total distance	1H	Control+Vehicle		13150	1037.21	9	Two-way ANOVA + Tukey's Post Hoc test	Interaction: F (1, 32) = 9.158	P=0.0049	Control+Vehicle vs. Control+Lithium	0.9981	None	None
		Control+Lithium		13413	1180.54	9				Control+Vehicle vs. Ouabain+Vehicle	0.0166	None	None
		Ouabain+Vehicle		17942	926.931	9		ouabain: F (1, 32) = 2.135	P=0.1537	Control+Vehicle vs. Ouabain+Lithium	0.7876	None	None
		Ouabain+Lithium		11742	1109.77	9				Control+Lithium vs. Ouabain+Vehicle	0.0255	None	None
								lithium: F (1, 32) = 7.729	P=0.0090	Control+Lithium vs. Ouabain+Lithium	0.6881
										Ouabain+Vehicle vs. Ouabain+Lithium	0.0014
OFT: Center time	1I	Control+Vehicle		21.14	4.9301	9	Two-way ANOVA + Tukey's Post Hoc test	Interaction: F (1, 32) = 0.04854	P=0.8270	Control+Vehicle vs. Control+Lithium	0.4288	None	None
		Control+Lithium		8.822	2.46784	9				Control+Vehicle vs. Ouabain+Vehicle	0.0247	None	None
		Ouabain+Vehicle		45.31	9.2498	9		ouabain: F (1, 32) = 16.32	P=0.0003	Control+Vehicle vs. Ouabain+Lithium	0.653	None	None
		Ouabain+Lithium		30.49	3.57699	9				Control+Lithium vs. Ouabain+Vehicle	0.0004	None	None
								lithium: F (1, 32) = 5.723	P=0.0228	Control+Lithium vs. Ouabain+Lithium	0.051
										Ouabain+Vehicle vs. Ouabain+Lithium	0.2707
PER2 protein expression	1K	Control+Vehicle		1	0.0346334	3	Two-way ANOVA + Tukey's Post Hoc test	Interaction: F (1, 8) = 7.175	P=0.0280	Control+Vehicle vs. Control+Lithium	0.9968	None	None
		Control+Lithium		1.015	0.0559728	3				Control+Vehicle vs. Ouabain+Vehicle	0.0461	None	None
		Ouabain+Vehicle		0.7519	0.0385348	3		ouabain: F (1, 8) = 3.728	P=0.0896	Control+Vehicle vs. Ouabain+Lithium	0.8818	None	None
		Ouabain+Lithium		1.056	0.075971	3				Control+Lithium vs. Ouabain+Vehicle	0.0347	None	None
								lithium: F (1, 8) = 8.795	P=0.0180	Control+Lithium vs. Ouabain+Lithium	0.9496
										Ouabain+Vehicle vs. Ouabain+Lithium	0.0169
pCREB: CREB Ratio	1J	Control+Vehicle		1	0.0212962	3	Two-way ANOVA + Tukey's Post Hoc test	Interaction: F (1, 8) = 7.199	P=0.0278	Control+Vehicle vs. Control+Lithium	0.9994	None	None
		Control+Lithium		0.9887	0.130488	3				Control+Vehicle vs. Ouabain+Vehicle	0.0178	None	None
		Ouabain+Vehicle		0.6039	0.0408114	3		ouabain: F (1, 8) = 8.436	P=0.0198	Control+Vehicle vs. Ouabain+Lithium	0.9927	None	None
		Ouabain+Lithium		0.9731	0.0309067	3				Control+Lithium vs. Ouabain+Vehicle	0.0207	None	None
								lithium: F (1, 8) = 6.372	P=0.0356	Control+Lithium vs. Ouabain+Lithium	0.9985
										Ouabain+Vehicle vs. Ouabain+Lithium	0.0256
Figure 2
Per2 protein expression	2D	AAV-sramble		1	0.0636771	6	Student's t test	t=2.480, df=10	P=0.0326	NA		None	None
		AAV-shPer2		0.7905	0.0555368	6						None	None
SPT	2E	AAV-sramble		69.66	1.86144	10	Student's t test	t=2.746, df=18	P=0.0133	NA		None	None
		AAV-shPer2		77.59	2.20743	10						None	None
FST	2F	AAV-sramble		23.99	4.65269	10	Student's t test	t=2.346, df=18	P=0.0306	NA		None	None
		AAV-shPer2		11.89	2.21746	10						None	None
EPM	2G	AAV-sramble		14.21	3.50534	10	Student's t test	t=2.225, df=18	P=0.0391	NA		None	None
		AAV-shPer2		24.73	3.17203	10						None	None
OFT: total distance	2H	AAV-sramble		8391	617.09	10	Student's t test	t=3.915, df=18	P=0.001	NA		None	None
		AAV-shPer2		11884	644.456	10						None	None
OFT: Center time	2I	AAV-sramble		2.264	0.674377	10	Mann Whitney test	U = 9	P=0.001	NA		None	None
		AAV-shPer2		9.837	1.77407	10						None	None
CREB protein expression	2K	AAV-sramble		1	0.721	6	Mann Whitney test	U = 2	P=0.0173	NA		None	None
		AAV-shPer2		0.2	0.079	5						1	exceed mean±2*SD
Figure 3
PER2 protein expression	3D	LV-Control		1	0.0604786	10	Student's t test	t=2.276, df=20	P=0.0340	NA		None	None
		LV-Per2		1.206	0.0652634	10						None	None
SPT	3E	LV-Control		72.63	4.7593	8	Student's t test	t=2.523, df=15	P=0.0234	NA		1	bottle leak artefact
		LV-Per2		54.23	5.41145	9						None	None
FST	3F	LV-Control		25.8	3.7691	9	Student's t test	t=2.498, df=16	P=0.0238	NA		None	None
		LV-Per2		42.08	5.31479	9						None	None
EPM	3G	LV-Control		15.99	2.58588	9	Student's t test	t=2.824, df=16	P=0.0122	NA		None	None
		LV-Per2		7.122	1.7802	9						None	None
OFT: total distance	3H	LV-Control		13826	370.705	9	Mann Whitney test	U=30	P=0.3865	NA		None	None
		LV-Per2		12222	1224.82	9						None	None
OFT: Center time	3I	LV-Control		16.94	2.86493	9	Mann Whitney test	U=12.50	P=0.0114	NA		None	None
		LV-Per2		7.2	1.11018	9						None	None
CREB protein expression	3K	LV-Control		1	0.0373484	5	Student's t test	t=3.109, df=9	P=0.0125	NA		1	bad tissue collection
		LV-Per2		1.148	0.03047	6						None	None
SPT	3M	Control+LV-Control		68.82	3.50259	8	Two-way ANOVA + Tukey's Post Hoc test	Interaction:F (1, 28) = 2.204	P=0.1488	Control+LV-Control vs. Control+LV-Per2	0.0636	None	None	1 rat per group was excluded duo to inacurate viral injections
		Control+LV-Per2		55.9	4.64208	8				Control+LV-Control vs. Oua+LV-Control	0.047	None	None
		Ouabain+LV-Control		82.44	2.13273	8		ouabain: F (1, 28) = 5.838	P=0.0225	Control+LV-Control vs. Oua+LV-Per2	0.2268	None	None
		Ouabain+LV-Per2		59.15	3.21786	8				Control+LV-Per2 vs. Oua+LV-Control	<0.0001	None	None
								LV-Per2 :F (1, 28) = 26.93	P<0.0001	Control+LV-Per2 vs. Oua+LV-Per2	0.9116
										Oua+LV-Control vs. Oua+LV-Per2	0.0003
FST	3N	Control+LV-Control		35.7	1.6117	8	Two-way ANOVA + Tukey's Post Hoc test	Interaction:F (1, 28) = 8.821	P=0.0060	Control+LV-Control vs. Control+LV-Per2	0.768	None	None
		Control+LV-Per2		41.02	5.82077	8				Control+LV-Control vs. Oua+LV-Control	0.0296	None	None
		Ouabain+LV-Control		19.44	2.41337	8		ouabain: F (1, 28) = 1.485	P=0.2331	Control+LV-Control vs. Oua+LV-Per2	0.1459	None	None
		Ouabain+LV-Per2		47.82	4.23775	8				Control+LV-Per2 vs. Oua+LV-Control	0.0027	None	None
								LV-Per2 :F (1, 28) = 18.84	P=0.0002	Control+LV-Per2 vs. Oua+LV-Per2	0.6084
										Oua+LV-Control vs. Oua+LV-Per2	<0.0001
EPM	3O	Control+LV-Control		52.11	8.07125	8	Two-way ANOVA + Tukey's Post Hoc test	Interaction: F (1, 28) = 5.454	P=0.0269	Control+LV-Control vs. Control+LV-Per2	>0.9999	None	None
		Control+LV-Per2		52.18	9.94693	8				Control+LV-Control vs. Oua+LV-Control	0.0495	None	None
		Ouabain+LV-Control		88.94	10.7994	8		ouabain: F (1, 28) = 2.347	P=0.1368	Control+LV-Control vs. Oua+LV-Per2	0.9421	None	None
		Ouabain+LV-Per2		44.53	9.05424	8				Control+LV-Per2 vs. Oua+LV-Control	0.05	None	None
								LV-Per2: F (1, 28) = 5.423	P=0.0273	Control+LV-Per2 vs. Oua+LV-Per2	0.9407
										Oua+LV-Control vs. Oua+LV-Per2	0.0133
Figure 4
CREB protein expression	4D	AAV-sramble		1	0.0660895	4	Student's t test	t=2.552, df=6	P=0.0434	NA		None	None
		AAV-shCREB		0.7824	0.0538771	4						None	None
SPT	4E	AAV-sramble		72.65	3.8836	10	Student's t test	t=2.492, df=18	P=0.0227	NA		None	None
		AAV-shCREB		85.87	3.61059	10						None	None
FST	4F	AAV-sramble		41.88	4.97887	10	Student's t test	t=2.308, df=18	P=0.0331	NA		None	None
		AAV-shCREB		28.32	3.12161	10						None	None
EPM: time at open arms	4G	AAV-sramble		14.54	1.57192	10	Mann Whitney test	U=10	P=0.0014	NA		None	None
		AAV-shCREB		31.32	5.0724	10						None	None
OFT: total distance	4H	AAV-sramble		8728	942.078	10	Student's t test	t=2.757, df=18	P=0.0130	NA		None	None
		AAV-shCREB		12438	960.627	10						None	None
OFT: Center time	4I	AAV-sramble		11.95	1.38422	10	Student's t test	t=4.819, df=18	P=0.0001	NA		None	None
		AAV-shCREB		22.56	1.71213	10						None	None
PER2 protein expression	4K	AAV-sramble		1	0.0319894	4	Student's t test	t=2.455, df=6	P=0.0494	NA		None	None
		AAV-shCREB		0.8008	0.0745836	4						None	None
SPT	4M	AAV-sramble+LV-Control		78.02	4.8514	10	Student's t test	t=0.8081, df=18	P=0.4296	NA		None	None
		AAV-shCREB+LV-Per2		71.64	6.22597	10						None	None
FST	4N	AAV-sramble+LV-Control		40.8	5.22368	10	Student's t test	t=0.8875, df=18	P=0.3865	NA		None	None
		AAV-shCREB+LV-Per2		47.3	5.13172	10						None	None
EPM: time at open arms	4O	AAV-sramble+LV-Control		14.06	1.478	10	Student's t test	t=1.835, df=18	P=0.0831	NA		None	None
		AAV-shCREB+LV-Per2		18.18	1.69029	10						None	None
OFT: total distance	4P	AAV-sramble+LV-Control		8421	1198.1	10	Student's t test	t=2.244, df=18	P=0.0377	NA		None	None
		AAV-shCREB+LV-Per2		11789	904.789	10						None	None
OFT: Center time	4Q	AAV-sramble+LV-Control		12.49	1.4664	10	Student's t test	t=0.9696, df=18	P=0.3451	NA		None	None
		AAV-shCREB+LV-Per2		15.18	2.35499	10						None	None
Figure 5
CREB protein expression	5D	LV-Control		1	0.0545249	6	Student's t test	t=3.069, df=9	P=0.0134	NA		None	None
		LV-CREB		1.294	0.0826857	5						1	exceed mean±2*SD
SPT	5E	LV-Control		75.13	2.05339	9	Mann Whitney test	U=9	P=0.0040	NA		None	None
		LV-CREB		56.69	6.66603	9						None	None
FST	5F	LV-Control		38.33	4.57159	9	Student's t test	t=2.731, df=16	P=0.0148	NA		None	None
		LV-CREB		65.59	8.86968	9						None	None
EPM: number of entries in open arms	5G	LV-Control		9.444	1.11941	9	Student's t test	t=2.690, df=16	P=0.0161	NA		None	None
		LV-CREB		5.778	0.777778	9						None	None
EPM: time at open arms	5H	LV-Control		44.69	6.47736	9	Student's t test	t=2.451, df=16	P=0.0261	NA		None	None
		LV-CREB		24.86	4.84891	9						None	None
OFT: total distance	5I	LV-Control		2036	114.904	9	Student's t test	t=2.197, df=15	P=0.0441	NA		None	None
		LV-CREB		1571	184.13	8						1	exceed mean±2*SD
OFT: Center time	5J	LV-Control		27.27	2.62992	9	Student's t test	t=3.841, df=15	P=0.0016	NA		None	None
		LV-CREB		14.01	2.15161	8						1	exceed mean±2*SD
PER2 protein expression	5L	LV-Control		1	0.0798559	6	Student's t test	t=2.349, df=9	P=0.0434	NA		None	None
		LV-CREB		1.321	0.115783	5						1	exceed mean±2*SD
Figure S1
PER2 protein expression in CA1	S1C	ZT2 Control		1	0.339249	6	Two-way ANOVA + Tukey's Post Hoc test	Interaction:F (1, 18) = 10.71	P=0.0042	ZT2:Control vs. ZT2:Oua	0.0484	None	None
		ZT2 Oua		0.3175	0.0834658	5				ZT2:Control vs. ZT14:Control	0.1095	1	exceed mean±2*SD
		ZT14 Control		0.4198	0.160084	5		ouabain:F (1, 18) = 0.5596	P=0.8862	ZT2:Control vs. ZT14:Oua	0.9098	1	exceed mean±2*SD
		ZT14 Oua		0.8484	0.651739	6				ZT2:Oua vs. ZT14:Control	0.9763	None	None
								Time: F (1, 18) = 0.02107	P=0.2624	ZT2:Oua vs. ZT14:Oua	0.1579
										ZT14:Control vs. ZT14:Oua	0.3122
PER2 protein expression in CA3	S1D	ZT2 Control		1	0.361959	6	Two-way ANOVA + Tukey's Post Hoc test	Interaction:F (1, 20) = 8.972	P=0.0072	ZT2:Control vs. ZT2:Oua	0.7932	None	None
		ZT2 Oua		1.213	0.597711	6				ZT2:Control vs. ZT14:Control	0.8588	None	None
		ZT14 Control		1.182	0.360488	6		ouabain: F (1, 20) = 2.858	P=0.1065	ZT2:Control vs. ZT14:Oua	0.0863	None	None
		ZT14 Oua		0.417	0.147093	6				ZT2:Oua vs. ZT14:Control	0.9991	None	None
								Time: F (1, 20) = 3.535	P=0.0747	ZT2:Oua vs. ZT14:Oua	0.0125
										ZT14:Control vs. ZT14:Oua	0.0168
PER2 protein expression in DG	S1E	ZT2 Control		1	0.273691	4	Two-way ANOVA + Tukey's Post Hoc test	Interaction:F (1, 15) = 4.183	P=0.0588	no further comparisons		1	bad tissue collection
		ZT2 Oua		2.074	0.791798	5						None	None
		ZT14 Control		3.231	2.71926	5		ouabain:F (1, 15) = 0.2196	P=0.6461			None	None
		ZT14 Oua		1.712	0.330586	5						None	None
								Time: F (1, 15) = 1.514	P=0.2375
PER2 protein expression in NAc	S1F	ZT2 Control		1	0.291076	5	Two-way ANOVA + Tukey's Post Hoc test	Interaction:F (1, 16) = 1.168	P=0.2959	no further comparisons		None	None
		ZT2 Oua		1.386	0.450478	5						None	None
		ZT14 Control		1.063	0.311353	5		ouabain: F (1, 16) = 1.723	P=0.2078			None	None
		ZT14 Oua		1.1	0.369342	5						None	None
								Time: F (1, 16) = 0.4760	P=0.5001
PER2 protein expression in mPFC	S1G	ZT2 Control		1	0.706171	6	Two-way ANOVA + Tukey's Post Hoc test	Interaction:F (1, 20) = 0.07446	P=0.7877	no further comparisons		None	None
		ZT2 Oua		1.256	1.25858	6						None	None
		ZT14 Control		1.105	0.908149	6		ouabain:F (1, 15) = 0.2196	P=0.7274			None	None
		ZT14 Oua		1.138	1.05532	6						None	None
								Time: F (1, 20) = 0.0002428	P=0.9877
pCREB protein expression in CA1 Week1	S1I	ZT2 Control		1	0.157289	6	Two-way ANOVA + Tukey's Post Hoc test	Interaction:F (1, 19) = 13.07	P=0.0018	ZT2:Control vs. ZT2:Oua	0.0368	None	None
		ZT2 Oua		0.661	0.0952318	5				ZT2:Control vs. ZT14:Control	0.0639	1	exceed mean±2*SD
		ZT14 Control		0.7065	0.173407	6		ouabain: F (1, 19) = 0.4521	P=0.5094	ZT2:Control vs. ZT14:Oua	0.9435	None	None
		ZT14 Oua		0.9392	0.27149	6				ZT2:Oua vs. ZT14:Control	0.978	None	None
								Time: F (1, 19) = 0.009292	P=0.9242	ZT2:Oua vs. ZT14:Oua	0.1049
										ZT14:Control vs. ZT14:Oua	0.1789
PER1 protein expression in CA1 Week1	S1J	ZT2 Control		1	0.216409	4	Two-way ANOVA + Tukey's Post Hoc test	Interaction:F (1, 18) = 0.01637	P=0.8996	no further comparisons
		ZT2 Oua		0.8087	0.579161	6
		ZT14 Control		0.85	0.570585	6		ouabain: F (1, 18) = 0.6580	P=0.4279
		ZT14 Oua		0.7108	0.327822	6
								Time: F (1, 18) = 0.3705	P=0.5503
TST	S1K	Control		136.6	51.456	10	Student's t test	t=2.136, df=16	P=0.0485	NA		None	None
		Ouabain		184.5	41.4332	8						2	tail climber
PER2 protein expression in CA1 Week2	S1M	ZT2 Control		1	0.341968	6	Two-way ANOVA + Tukey's Post Hoc test	Interaction:F (1, 19) = 0.06686	P=0.7987	ZT2:Control vs. ZT2:Oua	0.364	None	None
		ZT2 Oua		0.76	0.118943	5				ZT2:Control vs. ZT14:Control	0.7039	1	exceed mean±2*SD
		ZT14 Control		0.852	0.26593	6		ouabain: F (1, 18) = 0.6580	P=0.0434	ZT2:Control vs. ZT14:Oua	0.0987	None	None
		ZT14 Oua		0.6632	0.118545	6				ZT2:Oua vs. ZT14:Control	0.9172	None	None
								Time: F (1, 18) = 0.3705	P=0.2316	ZT2:Oua vs. ZT14:Oua	0.9052
										ZT14:Control vs. ZT14:Oua	0.5258
pCREB protein expression in CA1 Week2	S1N	ZT2 Control		1	0.341968	6	Two-way ANOVA + Tukey's Post Hoc test	Interaction:F (1, 19) = 0.06686	P=0.7987	ZT2:Control vs. ZT2:Oua	0.364	None	None
		ZT2 Oua		0.76	0.118943	5				ZT2:Control vs. ZT14:Control	0.7039	1	exceed mean±2*SD
		ZT14 Control		0.852	0.26593	6		ouabain: F (1, 18) = 0.6580	P=0.0434	ZT2:Control vs. ZT14:Oua	0.0987	None	None
		ZT14 Oua		0.6632	0.118545	6				ZT2:Oua vs. ZT14:Control	0.9172	None	None
								Time: F (1, 18) = 0.3705	P=0.2316	ZT2:Oua vs. ZT14:Oua	0.9052
										ZT14:Control vs. ZT14:Oua	0.5258
PER1 protein expression in CA1 Week2	S1O	ZT2 Control		1	0.116798	4	Two-way ANOVA + Tukey's Post Hoc test	Interaction:F (1, 18) = 0.03564	P=0.8524	ZT2:Control vs. ZT2:Oua	0.415	2	exceed mean±2*SD
		ZT2 Oua		0.7984	0.191603	6				ZT2:Control vs. ZT14:Control	0.5598	None	None
		ZT14 Control		0.8308	0.27913	6		ouabain: F (1, 18) = 4.682	P=0.0442	ZT2:Control vs. ZT14:Oua	0.0706	None	None
		ZT14 Oua		0.6615	0.225153	6				ZT2:Oua vs. ZT14:Control	0.9918	None	None
								Time: F (1, 18) = 3.190	P=0.0909	ZT2:Oua vs. ZT14:Oua	0.6359
										ZT14:Control vs. ZT14:Oua	0.4684
CREB protein expression in CA1 Week2	S1Q	ZT2 Control		1	0.341288	6	Two-way ANOVA + Tukey's Post Hoc test	Interaction:F (1, 19) = 1.011	P=0.3274	no further comparisons
		ZT2 Oua		0.5894	0.176805	5
		ZT14 Control		1.238	0.813731	6		ouabain: F (1, 19) = 0.3974	P=0.5359
		ZT14 Oua		1.332	0.751494	6
								Time: F (1, 19) = 3.810	P=0.0658
CREB protein expression	S1R	Control+Vehicle		1	0.0423815	3	Two-way ANOVA + Tukey's Post Hoc test	Interaction: F (1, 8) = 0.1981	P=0.6680	Control+Vehicle vs. Control+Lithium	0.662	None	None
		Control+Lithium		0.8724	0.1358	3				Control+Vehicle vs. Ouabain+Vehicle	0.5555	None	None
		Ouabain+Vehicle		1.149	0.0285156	3		ouabain: F (1, 8) = 5.599	P=0.0455	Control+Vehicle vs. Ouabain+Lithium	0.8434	None	None
		Ouabain+Lithium		1.09	0.0535261	3				Control+Lithium vs. Ouabain+Vehicle	0.1297	None	None
								lithium: F (1, 8) = 1.454	P=0.2624	Control+Lithium vs. Ouabain+Lithium	0.2682
										Ouabain+Vehicle vs. Ouabain+Lithium	0.9473
Figure S2
EPM: number of entries in open arms	S2C	AAV-sramble		2.1	0.314466	10	Student's t test	t=1.057, df=18	P=0.3045	NA		None	None
		AAV-shPer2		2.7	0.472582	10						None	None
pCREB protein expression	S2F	AAV-sramble		1	0.259813	6	Student's t test	t=2.103, df=10	P=0.0618	NA		None	None
		AAV-shPer2		0.6447	0.322279	6						None	None
PER1 protein expression	S2G	AAV-sramble		1	0.146607	6	Student's t test	t=0.8951, df=9	P=0.3941	NA		None	None
		AAV-shPer2		0.9195	0.150953	5						1	bad tissue collection
Figure S3
EPM: number of entries in open arms	S3C	LV-Control		2.444	0.529966	9	Student's t test	t=0.7365, df=16	P=0.4721	NA		None	None
		LV-Per2		2	0.288675	9						None	None
pCREB protein expression	S3F	LV-Control		1	0.246205	6	Student's t test	t=1.150, df=10	P=0.2770	NA		None	None
		LV-Per2		1.262	0.499865	6						None	None
PER1 protein expression	S3G	LV-Control		1	0.171859	6	Student's t test	t=0.1756, df=10	P=0.8641	NA		None	None
		LV-Per2		0.9825	0.173946	6						None	None
EPM: number of entries in open arms	S3I	Control+LV-Control		7.625	1.30845	8	Two-way ANOVA + Tukey's Post Hoc test	Interaction: F (1, 28) = 0.4841	P=0.4923	Control+LV-Control vs. Control+LV-Per2	0.5064	None	None
		Control+LV-Per2		5.125	1.05961	8				Control+LV-Control vs. Oua+LV-Control	0.9848	None	None
		Ouabain+LV-Control		8.25	1.09789	8		ouabain: F (1, 28) = 1.423	P=0.2430	Control+LV-Control vs. Oua+LV-Per2	0.9999	None	None
		Ouabain+LV-Per2		7.5	1.51186	8				Control+LV-Per2 vs. Oua+LV-Control	0.3146	None	None
								LV-Per2: F (1, 28) = 1.670	P=0.2069	Control+LV-Per2 vs. Oua+LV-Per2	0.5489
										Oua+LV-Control vs. Oua+LV-Per2	0.9743
OFT: total distance	S3K	Control+LV-Control		12178	809.239	8	Two-way ANOVA + Tukey's Post Hoc test	Interaction: F (1, 28) = 0.4492	P=0.5082	Control+LV-Control vs. Control+LV-Per2	0.0541	None	None
		Control+LV-Per2		8495	941.564	8				Control+LV-Control vs. Oua+LV-Control	0.0983	None	None
		Ouabain+LV-Control		15474	891.582	8		ouabain: F (1, 28) = 7.497	P=0.0106	Control+LV-Control vs. Oua+LV-Per2	0.6122	None	None
		Ouabain+LV-Per2		10494	1184.3	8				Control+LV-Per2 vs. Oua+LV-Control	0.0001	None	None
								LV-Per2: F (1, 28) = 20.08	P=0.0001	Control+LV-Per2 vs. Oua+LV-Per2	0.4729
										Oua+LV-Control vs. Oua+LV-Per2	0.0057
OFT: Center time	S3L	Control+LV-Control		41.93	2.80183	8	Two-way ANOVA + Tukey's Post Hoc test	Interaction: F (1, 28) = 0.1164	P=0.7356	Control+LV-Control vs. Control+LV-Per2	0.0199	None	None
		Control+LV-Per2		28.75	3.51746	8				Control+LV-Control vs. Oua+LV-Control	0.0309	None	None
		Ouabain+LV-Control		54.3	3.14354	8		ouabain: F (1, 28) = 14.61	P=0.0007	Control+LV-Control vs. Oua+LV-Per2	0.9069	None	None
		Ouabain+LV-Per2		39.1	2.29448	8				Control+LV-Per2 vs. Oua+LV-Control	<0.0001	None	None
								LV-Per2: F (1, 28) = 22.77	P<0.0001	Control+LV-Per2 vs. Oua+LV-Per2	0.0886
										Oua+LV-Control vs. Oua+LV-Per2	0.0061
Figure S4
EPM: number of entries in open arms	S4C	AAV-sramble		3.8	0.533333	10	Student's t test	t=3.502, df=18	P=0.0025	NA		None	None
		AAV-shCREB		6.7	0.633333	10						None	None
EPM: number of entries in open arms	S4G	AAV-sramble+LV-Control		3.7	0.558768	10	Student's t test	t=1.112, df=18	P=0.2809	NA		None	None
		AAV-shCREB+LV-Per2		4.5	0.453382	10						None	None
pCREB protein expression	S4I	AAV-sramble		1	0.0663304	4	Student's t test	t=2.470, df=6	P=0.0484	NA		None	None
		AAV-shCREB		0.8654	0.0864429	4						None	None
PER1 protein expression	S4J	AAV-sramble		1	0.0677786	3	Student's t test	t=0.5994, df=5	P=0.5750	NA		1	exceed mean±2*SD
		AAV-shCREB		0.8912	0.301695	4						None	None
Figure S5
pCREB protein expression	S5E	LV-Control		1	0.276617	6	Student's t test	t=0.8867, df=10	P=0.3961	NA		None	None
		LV-CREB		1.116	0.161724	6						None	None
PER1 protein expression	S5F	LV-Control		1	0.133048	6	Student's t test	t=2.897, df=9	P=0.0177	NA		None	None
		LV-CREB		1.288	0.195966	5						1	exceed mean±2*SD
